# Supplementary material for: Escherichia coli O157:H7, a Common Contaminant of Raw Milk from Ecuador: Isolation and Molecular Identification
Source: Foods. 2025 Jan 27;14(3):410. doi: 10.3390/foods14030410 (PMC11816838; doi:10.3390/foods14030410)
Supplement: Supplementary file 1 [file foods-14-00410-s001.zip]

Archive with 1 entries (1 files):
- foods-3403066-supplementary.pdf
